# Supplementary material for: Integrated QTL Mapping, Meta-Analysis, and RNA-Sequencing Reveal Candidate Genes for Maize Deep-Sowing Tolerance
Source: Int J Mol Sci. 2023 Apr 5;24(7):6770. doi: 10.3390/ijms24076770 (PMC10094843; doi:10.3390/ijms24076770)
Supplement: Supplementary file 1 [file ijms-24-06770-s001.zip]

Archive with 1 entries (1 files):
- ijms-2300221-supplementary.pdf
